# Supplementary material for: AMPK acts as a molecular trigger to coordinate glutamatergic signals and adaptive behaviours during acute starvation
Source: eLife. 2016 Sep 19;5:e16349. doi: 10.7554/eLife.16349 (PMC5028190; doi:10.7554/eLife.16349)
Supplement: Figure 1—source data 1. — DOI: http://dx.doi.org/10.7554/eLife.16349.004 [file elife-16349-fig1-data1.xlsx]

## Sheet: Sheet1
Figure 1–Source data 1			Locomotory behaviour in AMPK mutants animals
		Figure 1A-i								Figure 1A-ii										Figure 1B-i												Figure 1B-ii											Figure 1C-i
			Genotype	WT	aak-1	aak-2	aak-1;aak-2			Genotype	WT	aak-1	aak-2	aak-1;aak-2								10 min	30 min	2h	6h	10h	15h	20h						10 min	30 min	2h	6h	10h	15h	20h			Genotype	WT	aak-2	aak-2 [Punc-119::aak-2]	aak-2 [Punc-54::aak-2]
			Average	53	51.425	36.275	31.75			Average	0.675	0.45	1.775	2.225						WT	average	48	47	54.7143	44.5	23.9286	31.2143	17.2143				WT	average	3	0.785714	0.285714	0.214286	0.928571	1.14286	0.785714			Average	60.25	38.8	57.95	41.3
			n	40	40	40	40			n	40	40	40	40						aak(0)		34.3	33.6667	39.9167	34.0833	16.5	17.25	12.3333				aak(0)		3.08333	2.08333	2.33333	1.66667	1.66667	1.5	2.41667			n	20	20	20	20
																					n	14	14	14	14	14	14	14					n	14	14	14	14	14	14	14
																				Time	10min	30min	2h	6h	10h	15h	20h					Time
Statics		One way ANOVA with Bonferroni's Multiple Comparison Test						Summary (***P < 0.0001)		One way ANOVA with Bonferroni's Multiple Comparison Test				Summary (**P<0.001 ***P<0.0001)						WT	19	41	44	43	19	37	15					WT	4	1	0	0	1	1	1			Statics	One way ANOVA with Bonferroni's Multiple Comparison Test				Summary (***P < 0.0001)
		WT vs aak-1						ns		WT vs aak-1				ns							59	58	63	45	24	14	21						3	2	1	0	0	4	1				WT vs aak-2				***
		WT vs aak-2						***		WT vs aak-2				**							40	48	60	44	21	31	24						2	1	0	0	1	1	0				WT vs aak-2 [Punc-119::aak-2]				ns
		WT vs aak-1;aak-2						***		WT vs aak-1;aak-2				***							58	51	52	65	32	18	10						3	1	1	1	0	1	0				WT vs aak-2 [Punc-54::aak-2]				***
		aak-1 vs aak-2						***		aak-1 vs aak-2				**							36	59	55	32	28	22	12						3	1	0	1	0	4	0				aak-2 vs aak-2 [Punc-119::aak-2]				**
		aak-1 vs aak-1;aak-2						***		aak-1 vs aak-1;aak-2				***							52	44	60	35	36	31	26						3	0	0	0	1	1	0				aak-2 vs aak-2 [Punc-54::aak-2]				ns
		aak-2 vs aak-1;aak-2						ns		aak-2 vs aak-1;aak-2				ns							51	30	56	35	10	15	8						3	0	0	0	0	1	1				aak-2 [Punc-119::aak-2] vs aak-2 [Punc-54::aak-2]				***
																					54	47	58	37	16	46	14						2	1	0	0	3	0	2
																					39	52	32	53	27	23	31						3	0	1	0	3	1	0
			Genotype	WT	aak-1	aak-2	aak-1;aak-2			Genotype	WT	aak-1	aak-2	aak-1;aak-2							48	58	44	38	28	42	28						3	0	0	0	0	0	2				Genotype	WT	aak-2	aak-2 [Punc-119::aak-2]	aak-2 [Punc-54::aak-2]
			Row data	34	64	45	32			Row data	1	0	2	4							60	53	61	33	44	32	10						4	1	0	1	2	0	0				Row data	60	48	65	54
				57	37	32	38				0	0	1	4							50	55	59	44	21	49	9						3	1	0	0	0	0	2					63	41	38	52
				58	32	39	32				0	0	3	4							48	28	55	55	37	28	13						3	1	0	0	1	1	1					36	62	56	69
				62	63	47	31				4	0	2	0							33	31	67	50	22	49	20						3	1	1	0	1	1	1					60	34	54	33
				54	57	41	30				0	1	0	1							44	49	52	61	34	41	12						2	0	1	0	1	0	2					45	37	62	31
				35	52	39	47				1	0	2	3																														61	31	69	10
				52	64	43	37				3	3	5	5						aak(0)	24	27	41	37	12	14	15					aak(0)	3	2	3	0	1	1	3					68	62	63	19
				58	52	37	23				1	0	1	4							38	42	46	26	9	11	15						3	3	2	2	2	1	3					52	44	54	49
				54	62	28	22				0	1	3	1							26	46	30	43	22	15	16						4	0	2	2	2	2	2					54	36	68	67
				56	47	39	37				4	1	2	4							42	38	42	46	15	20	10						3	3	3	0	1	1	2					59	29	61	61
				60	55	54	32				0	0	0	3							31	22	33	40	20	16	8						4	2	1	1	3	3	2					31	52	70	79
				45	45	31	39				2	3	2	0							30	33	31	35	18	17	16						4	1	1	1	2	1	3					96	37	62	38
				50	49	29	30				0	0	2	6							34	40	34	36	15	13	19						3	2	2	3	3	0	1					61	19	31	22
				47	55	27	22				0	0	1	4							37	47	44	49	19	32	13						1	3	2	2	0	2	3					58	27	54	44
				56	52	40	27				0	0	1	1							32	26	45	26	24	14	7						3	4	4	2	2	2	2					42	46	39	19
				57	51	50	34				1	0	3	0							39	35	40	35	12	22	10						4	3	2	2	1	1	1					81	71	76	32
				60	46	51	42				0	0	1	2							39	25	45	21	17	18	8						2	3	3	2	1	1	2					69	32	42	39
				42	44	24	45				4	3	6	1							40	28	48	20	15	15	11						3	1	3	0	2	3	5					90	24	80	31
				61	53	29	32				0	0	1	4							28	29	39	39	27	23	11						2	2	0	3	2	1	1					52	12	54	42
				59	49	36	23				1	0	3	0							25	33	27	24	11	36	17						0	2	2	1	2	0	2					67	32	61	35
				38	55	33	23				0	0	1	2			Statics		Student TWO-tailed t-test		39	36	30	35	13	17	21						1	1	0	2	0	1	2
				50	63	38	26				0	0	2	2							*	*	***	ns	ns	*	ns						ns	*	**	*	ns	ns	**
				51	58	32	29				0	1	1	3
				53	58	34	34				0	0	2	1
				54	51	41	44				0	0	1	3
				45	54	33	49				0	1	1	2
				62	47	37	12				0	2	2	2
				64	43	39	18				0	2	2	2
				61	60	37	21				2	0	2	2
				53	56	44	38				0	0	0	3
				50	54	21	26				0	0	0	2
				51	52	29	17				0	0	1	1
				51	56	48	40				0	0	2	1
				62	46	39	35				3	0	3	2
				56	51	30	39				0	0	2	0
				59	49	19	44				0	0	2	3
				52	16	51	40				0	0	4	0
				49	47	32	29				0	0	1	1
				50	53	29	21				0	0	1	3
				52	59	24	30				0	0	0	3
[truncated: 5 more columns]
