# Supplementary material for: AMPK acts as a molecular trigger to coordinate glutamatergic signals and adaptive behaviours during acute starvation
Source: eLife. 2016 Sep 19;5:e16349. doi: 10.7554/eLife.16349 (PMC5028190; doi:10.7554/eLife.16349)
Supplement: Figure 1—source data 2. — DOI: http://dx.doi.org/10.7554/eLife.16349.005 [file elife-16349-fig1-data2.xlsx]

## Sheet: Sheet1
Figure 1–Source data 2			Food and stimuli-related behaviours in AMPK mutants
		Figure 1-Supplemental Figure 1A-i							Figure 1-Supplemental Figure 1A-ii							Figure 1-Supplemental Figure 1B							Figure 1-Supplemental Figure 1C							Figure 1-Supplemental Figure 1D
		Genotype	WT	aak-1	aak-2	aak-1;aak-2			Genotype	WT	aak-1	aak-2	aak-1;aak-2			Genotype	WT(bacteria -)	aak-2(bacteria -)	WT(bacteria +)	aak-2(bacteria +)			Genotype	WT(bacteria -)	aak-2(bacteria -)	WT(bacteria +)	aak-2(bacteria +)			Genotype	WT	aak-2
		Average	22.75	27.45	27.8	23.65			Average	4.1	3.1	2.85	2.7			Average	18.6	14.2	12.7	10			Average	25.6	16.1	5.9	4.3			Average	7.9	8.1
		n	20	20	20	20			n	20	20	20	20			n	10	10	10	10			n	15	15	15	15			n	15	15
Statics		Two way ANOVA with Bonferroni's Multiple Comparison Test		Summary					Two way ANOVA with Bonferroni's Multiple Comparison Test		Summary					Two way ANOVA with Bonferroni's Multiple Comparison Test		Summary (*P<0.05***P<0.0001)					Two way ANOVA with Bonferroni's Multiple Comparison Test		Summary (***P<0.0001)					Two tailed t-testwith Bonferroni's Multiple Comparison Test		Summary
		WT vs aak-1		ns					WT vs aak-1		ns					WT(bacteria +) vs aak-2(bacteria +)		*					WT(bacteria +) vs aak-2(bacteria +)		***					WT vs aak-2		ns
		WT vs aak-2		ns					WT vs aak-2		ns					WT(bacteria -) vs aak-2(bacteria -)		ns					WT(bacteria -) vs aak-2(bacteria -)		ns
		WT vs aak-1;aak-2		ns					WT vs aak-1;aak-2		ns					WT(bacteria +) vs WT(bacteria -)		***					WT(bacteria +) vs WT(bacteria -)		***
		aak-1 vs aak-2		ns					aak-1 vs aak-2		ns					aak-2(bacteria +) vs aak-2(bacteria -)		*					aak-2(bacteria +) vs aak-2(bacteria -)		***
		aak-1 vs aak-1;aak-2		ns					aak-1 vs aak-1;aak-2		ns
		aak-2 vs aak-1;aak-2		ns					aak-2 vs aak-1;aak-2		ns
		Genotype	WT	aak-1	aak-2	aak-1;aak-2			Genotype	WT	aak-1	aak-2	aak-1;aak-2			Genotype	WT(bacteria -)	aak-2(bacteria -)	WT(bacteria +)	aak-2(bacteria +)			Genotype	WT(bacteria -)	aak-2(bacteria -)	WT(bacteria +)	aak-2(bacteria +)			Genotype	WT	aak-2
		Row data	30	26	22	44			Row data	4	7	4	5			Row data	17	12	15	10			Row data	29	15	6	6			Row data	9	7
			36	21	28	20				2	2	6	1				21	16	11	12				31	16	7	2				7	7
			25	27	32	15				4	7	1	2				14	19	12	7				22	16	8	5				8	9
			34	26	24	20				2	2	2	5				19	13	11	12				30	13	8	7				8	6
			27	21	30	17				6	1	3	1				25	11	14	10				25	17	9	1				10	7
			9	33	28	22				7	2	1	3				16	17	15	5				23	19	4	4				7	8
			14	27	33	31				6	9	3	3				12	14	16	12				28	19	7	3				9	11
			37	29	10	25				4	5	2	2				24	14	12	11				21	17	3	4				8	9
			40	35	19	18				5	2	3	2				21	10	10	10				28	19	5	9				7	9
			23	22	32	27				9	5	5	2				17	16	11	11				19	10	2	2				6	8
			11	37	34	24				3	3	1	1											14	20	4	7				9	5
			17	31	27	32				2	0	4	2											23	4	9	1				8	10
			18	26	33	14				4	2	1	5											21	19	16	6				8	4
			15	21	30	19				4	3	5	2											26	21	5	5				5	8
			14	27	21	29				4	2	2	4											26	18	6	11				7	5
			12	34	29	27				3	4	1	4
			25	22	24	32				4	2	2	1
			22	18	28	20				2	1	2	4
			22	39	42	21				5	0	4	3
			24	27	30	16				2	3	5	2
