# Supplementary material for: AMPK acts as a molecular trigger to coordinate glutamatergic signals and adaptive behaviours during acute starvation
Source: eLife. 2016 Sep 19;5:e16349. doi: 10.7554/eLife.16349 (PMC5028190; doi:10.7554/eLife.16349)
Supplement: Figure 1—source data 3. — DOI: http://dx.doi.org/10.7554/eLife.16349.006 [file elife-16349-fig1-data3.xlsx]

## Sheet: Sheet1
Figure 1–Source data 3			Locomotory behaviour upon depletion of aak-2 with RNAi
		Figure1- Supplemental Figure 2-i								Figure1-Supplemental Figure 2-ii
		Genotype	WT	aak-2	sid-1 [Punc-119::sid-1](empty vestor)	sid-1 [Punc-119::sid-1](aak-2(RNAI))				Genotype	WT	aak-2	sid-1 [Punc-119::sid-1](empty vestor)	sid-1 [Punc-119::sid-1](aak-2(RNAI))
		Average	51.1333	35.7333	49.6	40.6667				Average	0.6	2.33333	0.533333	1.93333
		n	15	15	15	15				n	15	15	15	15
Statics		One way ANOVA with Bonferroni's Multiple Comparison Test		Summary (*P<0.05, ***P<0.0001)						One way ANOVA with Bonferroni's Multiple Comparison Test		Summary (**P<0.001, ***P<0.0001)
		WT vs aak-2		***						WT vs aak-2		***
		empty vector vs aak-2(RNAi)		*						empty vector vs aak-2(RNAi)		**
		Genotype	WT	aak-2	sid-1 [Punc-119::sid-1](empty vestor)	sid-1 [Punc-119::sid-1](aak-2(RNAI))				Genotype	WT	aak-2	sid-1 [Punc-119::sid-1](empty vestor)	sid-1 [Punc-119::sid-1](aak-2(RNAI))
		Row data	59	32	48	21				Row data	0	0	2	0
			54	37	52	34					1	2	0	1
			57	29	44	34					0	3	0	1
			51	41	56	20					0	2	0	2
			42	34	51	41					1	2	0	1
			56	39	49	46					0	1	1	1
			48	30	44	52					2	4	0	3
			34	46	56	50					1	3	0	4
			52	22	53	43					0	1	1	4
			64	31	47	56					2	4	0	4
			40	47	57	45					1	2	0	2
			49	34	52	27					1	2	0	1
			57	42	44	44					0	2	3	1
			51	39	42	49					0	3	0	2
			53	33	49	48					0	4	1	2
