# Supplementary material for: AMPK acts as a molecular trigger to coordinate glutamatergic signals and adaptive behaviours during acute starvation
Source: eLife. 2016 Sep 19;5:e16349. doi: 10.7554/eLife.16349 (PMC5028190; doi:10.7554/eLife.16349)
Supplement: Figure 2—source data 1. — DOI: http://dx.doi.org/10.7554/eLife.16349.010 [file elife-16349-fig2-data1.xlsx]

## Sheet: Sheet1
Figure 2–Source data 1			AMPK reconstitution in different neurons to restore the defective distal exploratory behaviour and defective chemotaxis typical ofaak-2 mutants
		Figure 2A-i											Figure 2A-ii													Figure 2B-i								Figure 2B-ii									Figure 2C
		Genotype	WT	aak-2	aak-2[Pche-2::aak-2]	aak-2[Ptph-1::aak-2]	aak-2[Pglr-1::aak-2]	aak-2[Ptdc-1::aak-2]	aak-2[Pnpr-9::aak-2]	aak-2[Pttx-3::aak-2]	aak-2[Prig-3::aak-2]		Genotype	WT	aak-2	aak-2[Pche-2::aak-2]	aak-2[Ptph-1::aak-2]	aak-2[Pglr-1::aak-2]	aak-2[Ptdc-1::aak-2]	aak-2[Pnpr-9::aak-2]	aak-2[Pttx-3::aak-2]	aak-2[Prig-3::aak-2]				Genotype	WT	aak-2	aak-2[Pnpr-9::aak-2][Pttx-3::aak-2]	aak-2[Pnpr-9::aak-2][Ptdc-1::aak-2]	aak-2[Ptdc-1::aak-2][Pttx-3::aak-2]			Genotype	WT	aak-2	[Pnpr-9::aak-2][Pttx-3::aak-2]	[Pnpr-9::aak-2][Ptdc-1::aak-2]	[Ptdc-1::aak-2][Pttx-3::aak-2]				Genotype	WT	aak-2	aak-2 [Punc-119::aak-2]
		Average	64.6	39.3043	42.7826	42.4783	59.2083	51.0952	51.1304	52	39.5238		Average	0.44	3.56522	2.65217	2.73913	1.08333	2.26087	1.95652	2	2.38095				Average	59.5238	39.5714	57.4762	48.619	50.1429			Average	0.619048	2.28571	0.47619	1.33333	1.2381				Average
		n	25	23	23	23	24	21	23	23	21		n	25	23	23	23	24	21	23	23	21				n	21	21	21	21	21			n	21	21	21	21	21				n	10	10	10
Statics		One way ANOVA with Bonferroni's Multiple Comparison Test			Summary (*P<0.05, **P<0.001, ***P < 0.0001)								One way ANOVA with Bonferroni's Multiple Comparison Test			Summary (*P<0.05, **P<0.001, ***P < 0.0001)										One way ANOVA with Bonferroni's Multiple Comparison Test	Summary (*P<0.05, **P<0.001, ***P < 0.0001)							One way ANOVA with Bonferroni's Multiple Comparison Test	Summary (*P<0.05, **P<0.001, ***P < 0.0001)								One way ANOVA with Bonferroni's Multiple Comparison Test			Summary (**P<0.001, ***P < 0.0001)
		aak-2 vs aak-2[Pche-2::aak-2]			ns								aak-2 vs aak-2[Pche-2::aak-2]			ns										aak-2 vs aak-2[Pnpr-9::aak-2][Pttx-3::aak-2]	***							aak-2 vs aak-2[Pnpr-9::aak-2][Pttx-3::aak-2]	***								WT vs aak-2			***
		aak-2 vs aak-2[Ptph-1::aak-2]			ns								aak-2 vs aak-2[Ptph-1::aak-2]			ns										aak-2 vs aak-2[Pnpr-9::aak-2][Ptdc-1::aak-2]	**							aak-2 vs aak-2[Pnpr-9::aak-2][Ptdc-1::aak-2]	ns								WT vs aak-2 [Punc-119::aak-2]			ns
		aak-2 vs aak-2[Pglr-1::aak-2]			***								aak-2 vs aak-2[Pglr-1::aak-2]			***										aak-2 vs aak-2[Ptdc-1::aak-2][Pttx-3::aak-2]	***							aak-2 vs aak-2[Ptdc-1::aak-2][Pttx-3::aak-2]	ns								aak-2 vs aak-2 [Punc-119::aak-2]			**
		aak-2 vs aak-2[Ptdc-1::aak-2]			*								aak-2 vs aak-2[Ptdc-1::aak-2]			*										WT vs aak-2[Pnpr-9::aak-2][Pttx-3::aak-2]	ns							WT vs aak-2[Pnpr-9::aak-2][Pttx-3::aak-2]	***
		aak-2 vs aak-2[Pnpr-9::aak-2]			**								aak-2 vs aak-2[Pnpr-9::aak-2]			***										WT vs aak-2[Pnpr-9::aak-2][Ptdc-1::aak-2]	***							WT vs aak-2[Pnpr-9::aak-2][Ptdc-1::aak-2]	*
		aak-2 vs aak-2[Pttx-3::aak-2]			*								aak-2 vs aak-2[Pttx-3::aak-2]			**										WT vs aak-2[Ptdc-1::aak-2][Pttx-3::aak-2]	*							WT vs aak-2[Ptdc-1::aak-2][Pttx-3::aak-2]	*
		aak-2 vs aak-2[Prig-3::aak-2]			ns								aak-2 vs aak-2[Prig-3::aak-2]			ns
		Genotype	WT	aak-2	aak-2[Pche-2::aak-2]	aak-2[Ptph-1::aak-2]	aak-2[Pglr-1::aak-2]	aak-2[Ptdc-1::aak-2]	aak-2[Pnpr-9::aak-2]	aak-2[Pttx-3::aak-2]	aak-2[Prig-3::aak-2]		Genotype	WT	aak-2	aak-2[Pche-2::aak-2]	aak-2[Ptph-1::aak-2]	aak-2[Pglr-1::aak-2]	aak-2[Ptdc-1::aak-2]	aak-2[Pnpr-9::aak-2]	aak-2[Pttx-3::aak-2]	aak-2[Prig-3::aak-2]				Genotype	WT	aak-2	aak-2[Pnpr-9::aak-2][Pttx-3::aak-2]	aak-2[Pnpr-9::aak-2][Ptdc-1::aak-2]	aak-2[Ptdc-1::aak-2][Pttx-3::aak-2]			Genotype	WT	aak-2	aak-2[Pnpr-9::aak-2][Pttx-3::aak-2]	aak-2[Pnpr-9::aak-2][Ptdc-1::aak-2]	aak-2[Ptdc-1::aak-2][Pttx-3::aak-2]				Genotype	WT	aak-2	aak-2 [Punc-119::aak-2]
		Row data	53	31	53	46	71	63	42	66	29		Row data	1	2	1	1	2	4	2	0	3				Row data	53	31	63	42	62			Row data	2	3	0	1	1				Row data (minute)	4.31	11.1	7.31
			68	44	39	54	63	59	82	59	45			1	6	2	3	1	3	0	5	0					58	44	65	39	59				0	2	1	1	1					5.24	11.54	5.44
			61	36	42	42	49	22	50	70	51			0	3	6	4	1	2	0	0	1					61	36	49	51	41				1	2	1	2	2					7.33	13.11	8.21
			68	49	63	47	59	51	70	54	34			0	4	3	7	2	0	0	4	4					68	49	67	63	56				1	1	0	0	1					8	9.31	3.19
			65	61	46	32	69	46	54	51	47			1	2	1	5	0	4	1	1	2					55	53	52	22	51				0	1	2	0	2					10.19	14.14	3.5
			67	59	29	25	82	60	72	33	49			1	4	2	1	2	4	1	2	2					54	49	63	42	54				0	3	0	1	0					2.45	9.42	4.3
			60	36	38	81	53	53	49	69	52			0	2	3	3	1	1	2	4	3					61	36	52	48	57				1	2	0	0	2					2.21	6	5.51
			62	41	42	30	57	44	31	47	33			0	2	3	4	0	2	1	1	5					62	41	61	56	40				1	1	0	1	1					8.39	7.3	6.44
			59	36	49	44	42	49	56	54	31			0	5	3	1	3	2	4	0	2					59	36	54	66	51				0	2	0	2	1					4	9.24	5.34
			73	16	61	19	54	55	37	46	46			0	6	3	1	1	3	4	0	3					63	16	64	43	57				0	1	1	0	1					2.3	10.28	8.3
			77	36	39	28	59	56	68	60	50			2	3	2	4	1	2	0	2	2					62	36	64	52	46				0	1	0	2	0
			66	44	14	56	64	49	32	44	42			1	4	5	2	1	2	3	1	1					56	44	57	44	44				0	2	0	1	0
			64	52	45	61	71	65	32	56	34			1	2	0	2	2	3	2	3	1					58	52	52	49	39				3	3	0	0	2
			65	50	24	38	66	41	65	32	37			1	5	0	3	1	2	2	1	3					65	50	71	52	55				1	4	0	0	0
			68	31	74	27	50	63	54	41	21			0	5	1	2	1	3	1	4	2					48	31	67	40	52				1	2	0	5	0
			67	41	31	39	39	49	59	60	49			0	3	2	1	2	2	2	3	2					63	41	60	57	42				1	5	0	5	3
			71	32	10	54	55	51	47	61	27			0	4	1	2	1	1	1	1	4					60	32	54	53	53				0	1	0	1	3
			80	19	33	63	51	47	53	53	43			0	7	5	3	1	1	1	2	4					70	19	55	52	56				0	3	3	1	1
			65	46	42	39	56	46	69	52	47			0	2	3	4	0	2	1	1	1					62	46	31	60	49				0	4	0	1	1
			63	50	67	42	63	54	47	51	41			0	5	7	2	1	1	5	6	2					52	50	49	43	48				1	2	2	2	1
			52	39	36	39	49	50	21	42	22			0	3	1	4	1	3	3	1	3					60	39	57	47	41				0	3	0	2	3
			68	21	51	41	69		39	51				0	2	4	1	0	3	6	2
			70	34	56	30	57		47	44				1	1	3	3	0	2	3	2
			69				73							1				1
			34											0
[truncated: 6 more columns]
