# Supplementary material for: AMPK acts as a molecular trigger to coordinate glutamatergic signals and adaptive behaviours during acute starvation
Source: eLife. 2016 Sep 19;5:e16349. doi: 10.7554/eLife.16349 (PMC5028190; doi:10.7554/eLife.16349)
Supplement: Figure 3—source data 1. — DOI: http://dx.doi.org/10.7554/eLife.16349.013 [file elife-16349-fig3-data1.xlsx]

## Sheet: Sheet1
Figure 3–Source data 1			Optogenetics and epistatic analysis
		Figure 3A-i								Figure 3A-ii								Figure 3B-i									Figure 3B-ii										Figure 3C-i									Figure 3C-ii
		Genotype	WT(light-,ATR+)	WT(light+,ATR+)	aak-2(light-,ATR+)	aak-2(light+ ATR+)	aak-2(light-,ATR-)	aak-2(light+,ATR-)		Genotype	WT(light-,ATR+)	WT(light+,ATR+)	aak-2(light-,ATR+)	aak-2(light+ ATR+)	aak-2(light-,ATR-)	aak-2(light+,ATR-)		Genotype	WT(light-,ATR+)	WT(light+,ATR+)	aak-2(light-,ATR+)	aak-2(light+ ATR+)	aak-2(light-,ATR-)	aak-2(light+,ATR-)			Genotype	WT(light-,ATR+)	WT(light+,ATR+)	aak-2(light-,ATR+)	aak-2(light+ ATR+)	aak-2(light-,ATR-)	aak-2(light+,ATR-)				Genotype	WT	aak-2	eat-4	aak-2;eat-4	[Pnpr-9::eat-4 (RNAi)]	aak-2 [Pnpr-9::eat-4 (RNAi)]			Genotype	WT	aak-2	eat-4
		Average	50.8	53	36.5333	45.1333	39.5333	36.7333		Average	0.307692	0.461538	2.61538	1.38462	2.69231	2.61538		Average	54.2	50.75	35.9	44.95	40.9	38.5			Average	0.722222	0.555556	2.22222	0.722222	2.66667	2.44444				Average	54.35	35.75	54.4	51.35	54.8	45.5			Average	0.4	2.15	0.45
		n	15	15	15	15	15	15		n	15	15	15	15	15	15		n	20	20	20	20	20	20			n	20	20	20	20	20	20				n	20	20	20	20	20	20			n	20	20	20
Statics		Two way ANOVA with Bonferroni's Multiple Comparison Test		Summary (*P<0.05)						Two way ANOVA with Bonferroni's Multiple Comparison Test		Summary (***P < 0.0001)						Two way ANOVA with Bonferroni's Multiple Comparison Test		Summary (*P<0.05)							Two way ANOVA with Bonferroni's Multiple Comparison Test		Summary (**P<0.001)								One way ANOVA with Bonferroni's Multiple Comparison Test				Summary (**P<0.001)					One way ANOVA with Bonferroni's Multiple Comparison Test		Summary (**P<0.001)
		WT(light-,ATR+) vs WT(light+,ATR+)		ns						WT(light-,ATR+) vs WT(light+,ATR+)		ns						WT(light-,ATR+) vs WT(light+,ATR+)		ns							WT(light-,ATR+) vs WT(light+,ATR+)		ns								WT vs eat-4				ns					WT vs eat-4		ns
		aak-2(light-,ATR+) vs aak-2(light+ ATR+)		*						aak-2(light-,ATR+) vs aak-2(light+ ATR+)		*						aak-2(light-,ATR+) vs aak-2(light+ ATR+)		*							aak-2(light-,ATR+) vs aak-2(light+ ATR+)		***								aak-2 vs eat-4				***					aak-2 vs eat-4		***
		aak-2(light-,ATR-) vs aak-2(light+,ATR-)		ns						aak-2(light-,ATR-) vs aak-2(light+,ATR-)		ns						aak-2(light-,ATR-) vs aak-2(light+,ATR-)		ns							aak-2(light-,ATR-) vs aak-2(light+,ATR-)		ns								WT vs aak-2;eat-4				ns					WT vs aak-2;eat-4		ns
																																					aak-2 vs aak-2;eat-4				***					aak-2 vs aak-2;eat-4		***
																																					WT vs [Pnpr-9::eat-4 (RNAi)]				ns					WT vs [Pnpr-9::eat-4 (RNAi)]		ns
																																					aak-2 vs aak-2 [Pnpr-9::eat-4 (RNAi)]				*					aak-2 vs aak-2 [Pnpr-9::eat-4 (RNAi)]		**
																																					WT vs aak-2 [Pnpr-9::eat-4 (RNAi)]				*					WT vs aak-2 [Pnpr-9::eat-4 (RNAi)]		ns
		Genotype	WT(light-,ATR+)	WT(light+,ATR+)	aak-2(light-,ATR+)	aak-2(light+ ATR+)	aak-2(light-,ATR-)	aak-2(light+,ATR-)		Genotype	WT(light-,ATR+)	WT(light+,ATR+)	aak-2(light-,ATR+)	aak-2(light+ ATR+)	aak-2(light-,ATR-)	aak-2(light+,ATR-)		Genotype	WT(light-,ATR+)	WT(light+,ATR+)	aak-2(light-,ATR+)	aak-2(light+ ATR+)	aak-2(light-,ATR-)	aak-2(light+,ATR-)			Genotype	WT(light-,ATR+)	WT(light+,ATR+)	aak-2(light-,ATR+)	aak-2(light+ ATR+)	aak-2(light-,ATR-)	aak-2(light+,ATR-)				Genotype	WT	aak-2	eat-4	aak-2;eat-4	[Pnpr-9::eat-4 (RNAi)]	aak-2 [Pnpr-9::eat-4 (RNAi)]			Genotype	WT	aak-2	eat-4
		Row data	57	63	39	52	47	29		Row data	1	0	4	2	4	5		Row data	41	53	41	58	29	35			Row data	0	0	4	1	2	3				Row data	55	31	24	41	61	41			Row data	1	1	0
			62	61	40	64	39	33			0	0	3	1	2	5			64	59	43	36	34	33				3	0	3	1	2	0					47	30	62	70	52	44				0	2	0
			54	58	22	52	43	37			0	0	2	1	2	2			56	61	26	55	45	47				2	0	3	2	4	3					52	22	51	62	70	35				0	1	1
			59	49	37	62	52	49			0	1	3	2	2	2			60	58	37	42	37	33				2	0	3	1	3	1					65	40	63	55	68	47				0	0	1
			49	51	24	31	34	44			1	2	2	2	3	3			59	53	44	47	29	41				0	1	1	1	4	4					48	19	42	51	59	46				2	1	0
			51	50	52	48	38	42			0	0	2	2	3	1			57	46	42	54	46	55				1	1	0	1	2	2					59	37	60	59	61	50				0	5	0
			48	60	48	34	30	46			0	0	2	1	3	3			60	51	51	56	52	24				0	1	0	0	3	2					54	41	55	54	66	53				0	2	0
			49	50	37	39	37	39			0	1	4	1	2	3			62	47	36	49	54	34				0	1	0	0	3	2					40	32	61	62	52	55				0	3	0
			45	52	45	35	41	32			1	0	3	1	1	2			48	49	32	51	49	29				0	2	1	0	2	1					60	36	56	50	38	39				0	5	0
			47	52	37	52	42	31			0	1	2	1	2	1			66	62	39	55	38	49				1	0	4	2	1	3					53	34	59	40	49	41				1	5	0
			52	59	32	49	36	40			1	1	4	2	4	3			54	69	40	57	53	32				0	0	4	1	5	4					59	39	49	51	64	40				0	2	1
			55	52	31	30	35	38			0	0	2	1	5	2			45	34	31	47	41	38				1	0	2	1	3	2					57	26	63	32	63	41				0	4	0
			53	40	43	44	40	22			0	0	1	1	2	2			48	39	29	42	50	41				0	0	4	1	0	4					56	51	55	39	55	39				0	5	2
			43	51	22	49	44	40			2	0	3	2	1	3			61	50	42	31	44	46				0	0	1	0	1	3					40	50	57	48	38	52				1	2	0
			38	47	39	36	35	29			2	1	1	1	1	1			52	59	47	37	30	42				0	0	0	0	2	5					56	56	58	52	46	56				0	0	0
																			50	52	30	44	36	47				0	0	2	0	3	2					48	33	57	56	66	60				0	0	3
																			40	44	24	39	31	39				1	2	2	1	4	2					57	38	60	44	61	33				0	4	0
																			44	49	20	41	39	37				2	2	6	0	4	1					65	42	62	43	52	47				0	1	0
																			57	48	33	32	40	36				0	1	4	0	3	2					61	27	44	59	44	39				0	0	0
																			60	32	31	26	41	32				0	1	3	1	2	2					55	31	50	59	31	52				3	0	1
[truncated: 23 more columns]
