# Supplementary material for: AMPK acts as a molecular trigger to coordinate glutamatergic signals and adaptive behaviours during acute starvation
Source: eLife. 2016 Sep 19;5:e16349. doi: 10.7554/eLife.16349 (PMC5028190; doi:10.7554/eLife.16349)
Supplement: Figure 3—source data 2. — DOI: http://dx.doi.org/10.7554/eLife.16349.014 [file elife-16349-fig3-data2.xlsx]

## Sheet: Sheet1
Figure 3–Source data 2			The analysis of locomotory behaviour of potential AMPK phospho targets
		Figure3- Supplemental Figure 1A-i																															Figure3- Supplemental Figure 1A-i
		Genotype	empty vector	aak-2	glr-1	glr-2	eat-4	mod-1	ser-2	inx-7	unc-7	inx-19	gar-2	gcy-1	flp-1	mgl-1	npr-11	glr-1	glr-2	eat-4	mod-1	ser-2	inx-7	unc-7	inx-19	gar-2	gcy-1	flp-1	mgl-1	npr-11			Genotype	empty vector	aak-2	glr-1	glr-2	eat-4	mod-1	ser-2	inx-7	unc-7	inx-19	gar-2	gcy-1	flp-1	npr-11	mgl-1	glr-1
		Average	51.1	30.2	54.9	50.2	55.5	57.9	57.6	39.7	23.9	35.8	52	50.5	34.5	52.1	38.9	49.6	34.9	56.1	36.5	38.9	37.1	20.8	33.3	36.9	35.3	35.2	40.9	35.7			Average	0.9	3.2	0.4	0.6	0.4	1.1	1.1	0.9	3.3	0.6	1.1	1	0.4	0.6	0.5	1
		n	10	10	10	10	10	10	10	10	10	10	10	10	10	10	10	10	10	10	10	10	10	10	10	10	10	10	10	10			n	10	10	10	10	10	10	10	10	10	10	10	10	10	10	10	10
					sid-1 [Punc-119::sid-1]				aak-2; sid-1 [Punc-119::sid-1]																											sid-1 [Punc-119::sid-1]				aak-2; sid-1 [Punc-119::sid-1]
Statics		One way ANOVA with Bonferroni's Multiple Comparison Test		Summary (*P<0.05, ***P<0.0001)																													One way ANOVA with Bonferroni's Multiple Comparison Test		Summary (**P<0.001, ***P<0.0001)
		empty vector vs aak-2		***																													empty vector vs aak-2		**
		aak-2 vs aak-2; sid-1 [Punc-119::sid-1]; eat-4(RNAi)		***																													aak-2 vs aak-2; sid-1 [Punc-119::sid-1]; eat-4(RNAi)		***
		aak-2 vs aak-2; sid-1 [Punc-119::sid-1]; glr-1(RNAi)		***																													aak-2 vs aak-2; sid-1 [Punc-119::sid-1]; glr-1(RNAi)		***
		aak-2 vs aak-2; sid-1 [Punc-119::sid-1]; mgl-1(RNAi)		*																													aak-2 vs aak-2; sid-1 [Punc-119::sid-1]; mgl-1(RNAi)		**
		Genotype	empty vector	aak-2	glr-1	glr-2	eat-4	mod-1	ser-2	inx-7	unc-7	inx-19	gar-2	gcy-1	flp-1	mgl-1	npr-11	glr-1	glr-2	eat-4	mod-1	ser-2	inx-7	unc-7	inx-19	gar-2	gcy-1	flp-1	mgl-1	npr-11			Genotype	empty vector	aak-2	glr-1	glr-2	eat-4	mod-1	ser-2	inx-7	unc-7	inx-19	gar-2	gcy-1	flp-1	npr-11	mgl-1	glr-1
		Row data	55	34	54	55	42	56	60	42	37	31	51	48	36	57	33	53	33	51	23	39	34	16	31	41	37	33	40	22			Row data	2	5	0	1	0	3	0	2	4	1	0	2	0	0	1	2
			41	20	50	57	49	55	68	39	27	39	52	49	32	43	38	41	29	60	36	39	31	26	37	38	44	38	42	34				0	3	1	1	0	1	0	2	3	0	0	0	0	1	0	1
			49	31	57	57	60	64	58	26	25	47	49	59	39	52	39	49	36	53	38	37	39	24	45	47	37	42	44	23				0	2	0	0	2	0	3	1	4	2	2	0	0	1	1	0
			53	22	59	52	57	65	49	32	29	22	49	49	47	57	38	59	37	62	44	32	40	19	31	31	41	35	40	43				0	2	0	1	0	1	1	0	2	0	3	1	1	1	1	0
			50	37	64	45	69	61	44	33	17	44	60	41	21	60	47	50	38	64	41	34	42	22	42	39	34	35	40	41				1	3	0	0	0	3	0	1	3	1	0	1	1	1	0	1
			51	39	52	41	61	53	60	29	22	30	55	50	28	56	36	52	34	49	32	41	40	27	33	33	33	31	39	40				1	4	1	2	0	2	0	0	3	1	0	3	0	0	0	1
			52	29	52	51	57	43	58	59	28	36	58	47	39	44	49	48	39	60	39	50	37	16	34	39	32	32	45	38				2	4	1	0	0	0	4	0	6	1	1	2	0	0	2	2
			50	25	50	41	51	59	56	54	20	37	53	58	32	49	40	44	32	56	32	40	33	14	30	31	34	30	34	37				2	3	0	1	0	0	0	1	3	0	2	0	0	1	0	0
			57	38	52	53	52	59	59	43	12	32	52	44	34	51	40	54	31	50	40	42	36	23	32	34	39	37	44	40				0	5	0	0	0	0	2	1	2	0	2	1	1	0	0	2
			53	27	59	50	57	64	64	40	22	40	41	60	37	52	29	46	40	56	40	35	39	21	18	36	22	39	41	39				1	1	1	0	2	1	1	1	3	0	1	0	1	1	0	1
[truncated: 30 more columns]
