# Supplementary material for: AMPK acts as a molecular trigger to coordinate glutamatergic signals and adaptive behaviours during acute starvation
Source: eLife. 2016 Sep 19;5:e16349. doi: 10.7554/eLife.16349 (PMC5028190; doi:10.7554/eLife.16349)
Supplement: Figure 3—source data 3. — DOI: http://dx.doi.org/10.7554/eLife.16349.015 [file elife-16349-fig3-data3.xlsx]

## Sheet: Sheet1
Figure 3–Source data 3: Potential AMPK phosphorylation targets expressed within the AIB and AIY interneurons
	Gene name	Function	AIB and/or AIY expression
	glr-1	Glutamate receptor family (AMPA)	AIB
	glr-2	Glutamate receptor family (AMPA)	AIB
	eat-4	Vesicular glutamate transporter	AIB
	mod-1	Serotonin-gated chloride channel	AIB/AIY
	ser-2	Serotonin/octopamine receptor family	AIY
	inx-7	Innexin	AIY
	unc-7	Innexin	AIY
	inx-19	Innexin	AIY
	gar-2	G-protein-linked acetylcholine receptor	AIY
	gcy-1	Guanylyl cyclase	AIY
	flp-1	FMRF-like peptide	AIY
	npr-11	Pyroglutamylated RFamide peptide receptor	AIY
	mgl-1	Metabotropic glutamate receptor	AIY
