# Supplementary material for: AMPK acts as a molecular trigger to coordinate glutamatergic signals and adaptive behaviours during acute starvation
Source: eLife. 2016 Sep 19;5:e16349. doi: 10.7554/eLife.16349 (PMC5028190; doi:10.7554/eLife.16349)
Supplement: Figure 4—source data 1. — DOI: http://dx.doi.org/10.7554/eLife.16349.018 [file elife-16349-fig4-data1.xlsx]

## Sheet: Sheet1
Figure 4–Source data 1			Calcium imaging in the AIB and AIY interneurons in WT, aak-2, mgl-1, glr-1 and eat-4 and double mutants
		Figure 4G							Figure 4H						Figure 4I					Figure 4J
		Genotype	WT	aak-2	aak-2 [Pttx-3::aak-2]				Genotype	WT	aak-2	mgl-1	aak-2;mgl-1		Genotype	WT	aak-2	aak-2 [Pnpr-9::aak-2]		Genotype	WT	aak-2	glr-1	[Pnpr-9::eat-4 (RNAi)]	aak-2;glr-1	aak-2[Pnpr-9::eat-4 (RNAi)
		Average	101.833	48.2655	89.7236				Average	110.533	55.0655	131.991	102.069		Average	76.2367	165.042	74.1504		Average	64.5367	118.942	61.1913	61.6344	59.1307	127.442
		n	10	10	10				n	10	10	10	10		n	10	10	10		n	10	10	10	10	10	10
Statics		One way ANOVA with Bonferroni's Multiple Comparison Test		Summary (***P<0.0001)					One way ANOVA with Bonferroni's Multiple Comparison Test		Summary (*P<0.05, ***P<0.0001)				One way ANOVA with Bonferroni's Multiple Comparison Test		Summary (***P<0.0001)			One way ANOVA with Bonferroni's Multiple Comparison Test		Summary (***P<0.0001)
		WT vs aak-2		***					WT vs aak-2		***				WT vs aak-2		***			WT vs aak-2		***
		aak-2 vs aak-2 [Pttx-3::aak-2]		***					WT vs mgl-1		*				aak-2 vs aak-2 [Pnpr-9::aak-2]		***			WT vs glr-1		ns
		WT vs aak-2 [Pttx-3::aak-2]		ns					aak-2 vs mgl-1		***				WT vs aak-2 [Pnpr-9::aak-2]		ns			WT vs [Pnpr-9::eat-4 (RNAi)]		ns
									WT vs aak-2;mgl-1		ns									aak-2 vs [Pnpr-9::eat-4 (RNAi)]		***
									aak-2 vs aak-2;mgl-1		***									aak-2 vs glr-1		***
																				WT vs aak-2;glr-1		ns
																				WT vs aak-2[Pnpr-9::eat-4 (RNAi)]		***
																				aak-2 vs aak-2[Pnpr-9::eat-4 (RNAi)]		ns
		Genotype	WT	aak-2	aak-2 [Pttx-3::aak-2]				Genotype	WT	aak-2	mgl-1	aak-2;mgl-1		Genotype	WT	aak-2	aak-2 [Pnpr-9::aak-2]		Genotype	WT	aak-2	glr-1	[Pnpr-9::eat-4 (RNAi)]	aak-2;glr-1	aak-2[Pnpr-9::eat-4 (RNAi)
		Row data	114.784	51.6361	121.854				Row data	121.784	31.6361	137.303	118.186		Row data	61.6433	159.112	101.204		Row data	41.6433	99.112	66.367	60.3336	81.5771	102.275
	Average total ΔF/Fb		120.334	43.7256	84.1358			Average total ΔF/Fb		124.334	53.7256	112.546	120.758		Average total ΔF/Fb	73.1506	200.645	86.1354		Average total ΔF/Fb	73.1506	100.645	51.4802	74.0679	51.4802	138.27
			77.786	26.598	72.3543					117.786	46.5979	151.358	116.526			94.0653	149.168	57.9721			94.0653	149.168	78.1011	42.7795	44.4258	140.325
			104.467	35.4383	118.345					104.467	45.4383	127.999	94.6198			53.8736	161.103	34.4205			113.874	131.103	62.9776	59.0304	48.8277	136.934
			92.8006	50.1094	95.8357					89.8006	59.1094	148.789	75.8149			97.4899	154.771	84.0963			37.4899	154.771	52.4669	69.6721	57.3409	122.295
			120.567	64.5589	74.6795					113.567	64.5589	109.694	119.213			62.0489	191.033	75.0285			64.0489	91.0329	43.3233	48.4187	69.1226	141.788
			109.963	56.3303	88.3002					101.963	43.3303	135.964	107.251			63.6997	182.318	79.3103			63.6997	132.318	68.6843	54.0016	56.6465	135.786
			90.9875	46.3873	78.738					99.9875	69.3873	159.932	104.814			59.9112	153.266	122.657			59.9112	102.266	72.1699	61.5251	42.1978	92.0556
			87.0162	57.4519	70.8775					96.0162	62.4519	124.275	95.2243			107.672	127.917	51.5922			40.672	127.917	51.6964	59.0271	71.5991	114.842
			99.625	50.4193	92.1162					135.625	74.4193	112.05	68.2769			88.812	171.085	49.0872			56.812	101.085	64.6465	87.4879	68.0895	149.853
