# Supplementary material for: AMPK acts as a molecular trigger to coordinate glutamatergic signals and adaptive behaviours during acute starvation
Source: eLife. 2016 Sep 19;5:e16349. doi: 10.7554/eLife.16349 (PMC5028190; doi:10.7554/eLife.16349)
Supplement: Figure 4—source data 2. — DOI: http://dx.doi.org/10.7554/eLife.16349.019 [file elife-16349-fig4-data2.xlsx]

## Sheet: Sheet1
Figure 4–Source data 2			Calcium imaging in freely WT and aak-2 behaving animals
		Figure 4-Supplemental Figure 2E				Figure 4-Supplemental Figure 2F						Figure 4-Supplemental Figure 2G					Figure 4-Supplemental Figure 2H
		Genotype	WT	aak-2		Genotype	WT	aak-2				Genotype	WT	aak-2			Genotype	WT	aak-2
		Average	74	51		Average	134.667	86.3333				Average	72.8333	54.3333			Average	63.5	125.833
		n	6	6		n	6	6				n	6	6			n	6	6
Statics		Student t-test with Bonferroni's Multiple Comparison Test		Summary (**P<0.001)		Student t-test with Bonferroni's Multiple Comparison Test		Summary (**P<0.001)				Student t-test with Bonferroni's Multiple Comparison Test		Summary (**P<0.001)			Student t-test with Bonferroni's Multiple Comparison Test		Summary (**P<0.001)
		WT vs aak-2		**		WT vs aak-2	**	ns				WT vs aak-2		*			WT vs aak-2		**
		Genotype	WT	aak-2		Genotype	WT	aak-2				Genotype	WT	aak-2			Genotype	WT	aak-2
		Row data (s)	72	64		Row data	121	79				Row data (s)	77	42			Row data	71	118
			88	59			139	81					69	63				76	131
			65	37		Average total ΔF/Fb	146	102					74	61			Average total ΔF/Fb	62	92
			71	46			119	77					86	59				49	139
			75	48			154	92					70	52				71	124
			73	52			129	87					61	49				52	151
