# Supplementary material for: AMPK acts as a molecular trigger to coordinate glutamatergic signals and adaptive behaviours during acute starvation
Source: eLife. 2016 Sep 19;5:e16349. doi: 10.7554/eLife.16349 (PMC5028190; doi:10.7554/eLife.16349)
Supplement: Figure 5—source data 1. — DOI: http://dx.doi.org/10.7554/eLife.16349.023 [file elife-16349-fig5-data1.xlsx]

## Sheet: Sheet1
Figure 5–Source data 1			Measurement of GLR-1 abundance in the AIB neuronal process and ventral nerve cord of WT and aak-2 mutants
		Figure 5C							Figure 5E						Figure 5F
		Genotype	WT	aak-2	aak-2 [Pnpr-9::aak-2]				Genotype	WT	aak-2				Genotype	WT	aak-2
		Average	1.00873	2.2334	1.10846				Average	1	2.29963				Average	0.810174	1.30891
		n	20	20	20				n	21	21				n	23	23
Statics		One way ANOVA with Bonferroni's Multiple Comparison Test		Summary (***P<0.0001)					Two tailed t-Test	Summary ***P<0.0001)					Two-tailed t-Test		Summary (***P<0.0001)
		WT vs aak-2		***					WT vs aak-2	***					WT vs aak-2		***
		aak-2 vs aak-2 [Pnpr-9::aak-2]		***
		WT vs aak-2 [Pnpr-9::aak-2]		ns
		Genotype	WT	aak-2	aak-2[Pnpr-9::aak-2]				Genotype	WT	aak-2				Genotype	WT	aak-2
		Row data (relative to WT mean) %	1.05294	1.59102	1.2343				Row dataRow data (relative to WT mean) %	1.4077	1.78986				Row data(average of puncta width (um) for each animal in the ventral nerve cord between RIG neurons and vulva)	0.54	1.2518
			1.40163	1.89792	0.969828					0.625834	2.73927					0.95	1.8899
			1.0148	2.29213	1.16663					0.620836	2.45096					0.43	1.77267
			0.879271	2.31393	1.55674					0.86424	3.15841					0.984	0.652702
			0.718014	2.0722	0.66479					0.949739	1.5662					0.33	1.7468
			1.07341	1.94267	1.29341					3.75308	1.52321					0.69	1.9864
			1.20098	2.40987	1.22794					0.6762	1.48121					0.8732	1.75
			1.20098	2.40987	1.22794					0.368774	2.80344					0.99	1.32849
			0.649355	2.13337	1.08512					1.10898	3.25407					0.54257	1.87098
			0.943321	2.50592	0.776013					1.30123	3.15907					0.82945	0.65137
			1.02719	2.68031	1.02892					0.919028	2.14649					0.67	0.81754
			1.23066	2.84968	0.854105					0.664943	1.6627					0.69	1.0258
			0.838506	1.9133	1.15176					0.861989	1.29989					0.986	1.13623
			0.618998	2.09363	0.85643					0.950252	1.61987					1.56258	0.742014
			1.08457	2.01798	1.34077					1.06007	0.856763					0.753	0.89383
			0.805495	2.60329	1.36691					0.902394	3.15307					1.2253	1.602
			1.00663	1.84026	0.727289					0.326052	3.22306					0.625457	0.697
			1.20321	1.91432	1.58774					0.889834	2.93559					0.961957	1.5037
			0.920785	2.26129	0.869521					0.749768	2.57745					0.683299	1.544
			1.30385	2.92514	1.18297					1.33641	1.87168					1.30098	1.4116
										0.662642	3.01992					0.520061	1.19195
																0.479894	0.953554
																1.01625	1.68469
