# Supplementary material for: AMPK acts as a molecular trigger to coordinate glutamatergic signals and adaptive behaviours during acute starvation
Source: eLife. 2016 Sep 19;5:e16349. doi: 10.7554/eLife.16349 (PMC5028190; doi:10.7554/eLife.16349)
Supplement: Figure 5—source data 2. — DOI: http://dx.doi.org/10.7554/eLife.16349.024 [file elife-16349-fig5-data2.xlsx]

## Sheet: Sheet1
Figure 5–Source data 2			The extent of GLR-1 and EAT-4 colocalization in WT and aak-2 mutants
		Figure 5-Supplemental Figure 1E
		Genotype	WT	aak-2
		Average	74.5714	75.1429
		n	7	7
Statics		Student t-test with Bonferroni's Multiple Comparison Test		Summary
		WT vs aak-2		ns
		Genotype	WT	aak-2
		Row data (%)	67	81
			73	78
			89	69
			71	77
			84	76
			61	86
			77	59
