# Supplementary material for: AMPK acts as a molecular trigger to coordinate glutamatergic signals and adaptive behaviours during acute starvation
Source: eLife. 2016 Sep 19;5:e16349. doi: 10.7554/eLife.16349 (PMC5028190; doi:10.7554/eLife.16349)
Supplement: Figure 6—source data 1. — DOI: http://dx.doi.org/10.7554/eLife.16349.027 [file elife-16349-fig6-data1.xlsx]

## Sheet: Sheet1
Figure 6–Source data 1			Analysis of GLR-1 abundance in endocytosis defective mutants
		Figure 6B										Figure 6C									Figure 6D-i									Figure 6D-ii									Figure 6E
		Genotype	WT	aak-2	unc-11	lysins(4KR)	aak-2;unc-11	aak-2;4KR				Genotype	WT	aak-2	unc-11	lysins(4KR)	aak-2;unc-11	aak-2;4KR			Genotype	WT	aak-2	glr-1(S907,924)	aak-2;glr-1(S907,924)	eat-4	eat-4;glr-1(S907,S924)			Genotype	WT	aak-2	glr-1(S907,924)	aak-2;glr-1(S907,924)	eat-4	eat-4;glr-1(S907,S924)			Genotype	WT	unc-11	aak-2	aak-2;unc-11	glr-1 (S907, S924)	unc-11; glr-1 (S907, S924)
		Average	1	1.88177	3.0374	2.93457	3.14886	2.95253				Average	0.722109	1.17023	1.70144	1.64086	1.80325	1.75002			Average	53.6	35.3	44.8	38.8	57.3	57.4			Average	0.3	2.9	1.6	3.2	0.4	0.7			Average	1	2.55546	2.46938	2.15669	2.14133	2.51216
		n	26	26	26	26	26	26				n	29	29	29	29	29	29			n	10	10	10	10	10	10			n	10	10	10	10	10	10			n	31	31	31	31	31	31
Statics		One way ANOVA with Bonferroni's Multiple Comparison Test		Summary (***P<0.0001)								One way ANOVA with Bonferroni's Multiple Comparison Test		Summary (***P<0.0001)							One way ANOVA with Bonferroni's Multiple Comparison Test		Summary (*P<0.05, ***P<0.0001)							One way ANOVA with Bonferroni's Multiple Comparison Test		Summary (*P<0.05, ***P<0.0001)							One way ANOVA with Bonferroni's Multiple Comparison Test		Summary (***P<0.0001)
		WT vs aak-2		***								WT vs aak-2		***							WT vs aak-2		***							WT vs aak-2		***							WT vs aak-2		***
		WT vs unc-11		***								WT vs unc-11		***							WT vs glr-1(S907,S924)		*							WT vs glr-1(S907,S924)		*							WT vs unc-11		***
		WT vs 4KR		***								WT vs 4KR		***							aak-2 vs eat-4		***							aak-2 vs eat-4		***							WT vs glr-1 (S907,S924)		***
		aak-2 vs unc-11		***								aak-2 vs unc-11		***							aak-2 vs glr-1(S907,S924)		*							aak-2 vs glr-1(S907,S924)		*							aak-2 vs unc-11		ns
		aak-2 vs 4KR		***								aak-2 vs 4KR		***							aak-2 vs aak-2;glr-1(S907,S924)		ns							aak-2 vs aak-2;glr-1(S907,S924)		ns							aak-2 vs glr-1(S907,S924)		ns
		aak-2 vs aak-2;unc-11		***								aak-2 vs aak-2;unc-11		***							aak-2 vs eat-4;glr-1(S907,S924)		***							aak-2 vs eat-4;glr-1(S907,S924)		***							aak-2 vs aak-2;unc-11		ns
		aak-2 vs aak-2;4KR		***								aak-2 vs aak-2;4KR		***							eat-4 vs eat-4;glr-1(S907,S924)		ns							eat-4 vs eat-4;glr-1(S907,S924)		ns							unc-11 vs glr-1 (S907,S924)		ns
		4KR vs aak-2;4KR		ns								4KR vs aak-2;4KR		ns																									glr-1(S907,S924) vs unc-11;glr-1(S907,S924)		ns
		unc-11 vs aak-2;unc-11		ns								unc-11 vs aak-2;unc-11		ns
		Genotype	WT	aak-2	unc-11	lysins(4KR)	aak-2;unc-11	aak-2;4KR				Genotype	WT	aak-2	unc-11	lysins(4KR)	aak-2;unc-11	aak-2;4KR			Genotype	WT	aak-2	glr-1(S907,924)	aak-2;glr-1(S907,924)	eat-4	eat-4;glr-1(S907,S924)			Genotype	WT	aak-2	glr-1(S907,924)	aak-2;glr-1(S907,924)	eat-4	eat-4;glr-1(S907,S924)			Genotype	WT	unc-11	aak-2	aak-2;unc-11	glr-1 (S907, S924)	unc-11; glr-1 (S907, S924)
		Row data (relative to WT mean) %	0.568243	1.90035	3.53789	4.85517	3.92886	3.32243				Row data (um)	0.6945	1.6901	1.819	1.6991	1.90234	1.936			Row data	56	41	34	39	55	67			Row data	1	3	2	2	0	2			Row data (Relative to WT average)	1.23908	2.49228	2.52085	2.20783	1.58018	3.1856
			1.77244	1.73351	2.72405	3.18675	4.73621	1.7479					0.78552	1.34723	1.80848	1.722	1.832	1.96				59	38	37	26	52	61				1	2	1	6	0	0				1.00806	2.89105	1.0548	2.47596	2.22467	2.60905
			0.71074	1.86492	3.02898	0.830784	3.42383	1.20965					0.62313	1.29134	2.06853	1.54011	1.84544	1.76				58	32	49	48	67	52				0	1	1	3	0	0				0.922796	2.27874	2.78947	0.864606	1.84225	2.76326
			1.26589	1.90333	2.58272	2.03424	3.784	2.82936					0.490912	1.24101	1.954	1.4988	1.84173	1.9874				55	39	49	39	51	54				0	5	1	5	1	1				1.16529	3.52026	3.53371	2.79915	2.2725	4.08987
			0.769784	1.76615	3.34288	3.35641	2.76836	3.30486					0.52153	1.30074	1.93612	1.95401	1.7144	1.8478				48	24	41	33	60	66				0	2	2	3	2	1				1.20588	2.2188	3.55758	2.08887	2.09972	3.48814
			1.06292	2.25495	3.12978	1.08089	3.49356	3.61147					0.6123	1.2728	1.95687	1.71795	1.8233	1.97				42	31	50	49	59	52				1	3	2	3	0	1				0.823235	3.63103	2.0366	3.02474	2.21234	2.00369
			1.13253	2.08154	2.98767	1.80825	3.10889	3.89494					0.7	1.12	1.81	1.5621	1.9336	1.57				54	36	48	32	57	55				0	3	2	1	1	1				0.907092	3.35484	3.30166	2.31229	1.71184	3.24427
			0.719109	1.8566	2.96437	4.07843	3.17015	2.9209					0.63522	1.39234	1.26	1.55621	1.849	1.85491				59	42	42	47	59	54				0	3	2	4	0	0				1.46657	2.50566	2.54717	2.15378	2.85244	2.59093
			1.17339	2.25838	2.96197	3.93108	1.81542	3.62984					0.684	1.16407	1.68466	1.44614	1.94	1.742				55	31	44	41	62	53				0	4	2	3	0	1				0.721595	2.69292	2.38561	1.36975	2.77618	3.21212
			1.03487	1.83953	2.91228	2.46027	2.29991	2.69713					0.47619	1.12498	1.89965	1.704	1.98	1.703				50	39	54	34	51	60				0	3	1	2	0	0				1.0793	2.56237	2.49865	1.86531	2.77637	2.53944
			0.892634	1.64316	3.44788	4.76607	3.53951	3.79433					0.67702	1.55	1.69291	1.49912	1.868	1.534																						0.966225	1.81486	2.86696	1.38533	1.75892	2.63475
			1.5592	1.70575	3.31246	2.21583	2.61937	3.05298					0.727751	0.964015	1.59	1.64461	1.96	1.86																						0.950659	3.13813	2.11388	2.68505	1.76724	2.87171
			0.87567	1.61511	2.90115	2.18516	3.28647	3.31909					0.687	1.1416	1.6463	1.7216	1.7647	1.90964																						0.901277	2.93355	1.21927	2.02113	0.978092	1.82758
			1.12338	1.73631	3.25077	3.27699	3.56744	3.26309					0.635	0.9489	1.812	1.67989	1.93	1.941																						0.777729	3.00277	2.36796	2.6563	3.1648	3.00944
			0.781601	1.73132	2.73792	2.92953	3.72509	2.61912					0.78	1.0682	1.84003	1.534	1.84396	1.84205																						1.10418	2.51547	2.59744	1.72129	2.43631	1.65806
			1.01733	2.0759	2.59182	3.43909	2.37324	2.94657					0.63454	1.178	1.538	1.5203	1.759	1.526																						0.768842	2.55136	2.87689	1.13724	2.22865	1.69088
			0.859552	1.86967	3.41349	3.56388	3.11898	3.45564					0.74167	1.17	1.48325	1.75948	1.9	1.64																						1.01686	2.58375	2.41894	2.49188	2.28519	3.26512
			1.12783	1.68566	3.23019	2.20877	2.02028	2.73895					0.61876	0.933127	1.6591	1.5043	1.78	1.4167																						1.03844	2.43929	1.05443	2.06987	2.03422	2.70801
			0.847147	1.55763	2.80527	4.09623	3.69211	3.24753					0.76359	1.01297	1.99259	1.4718	1.673	1.9479																						0.963066	2.72448	3.14795	2.8007	3.24714	2.11968
			0.716967	2.10872	2.98721	2.53069	3.43696	1.3421					0.909374	1.09	1.7717	1.688	1.3057	1.824																						0.876806	2.32683	3.15619	3.05386	1.73542	1.42699
			0.953353	1.87018	3.12419	3.07731	3.59807	3.76528					0.91011	1.009	1.26657	1.68	1.87	1.3197																						1.57918	1.85825	2.42062	2.4573	1.47081	2.58749
			1.07061	1.77344	2.86744	4.15837	3.35835	3.37103					0.8467	0.98666	1.91062	1.22951	1.2327	1.615																						1.00624	2.50398	2.88311	1.58799	2.18289	2.03536
			0.88855	2.01803	3.16346	3.46063	3.9321	2.3575					0.95754	0.994545	1.016	1.84	1.56	1.579																						0.89694	3.34392	2.25059	2.64944	2.04186	1.64206
			0.628111	2.18143	2.68018	4.33464	2.40171	2.53577					0.89651	1.0067	1.71862	1.5504	1.85	1.8232																						1.2819	1.66772	3.17629	1.87177	2.48141	2.54223
			0.942075	2.10863	2.80681	1.11193	1.14879	2.63687					0.78	0.942373	1.866	1.7418	1.96618	1.75																						0.963772	2.81153	2.42976	3.38177	1.65041	2.56331
			1.50607	1.78572	3.47952	1.32152	3.52257	3.15147					0.8933	1.0794	1.4924	1.649	1.9317	1.625																						1.23255	1.09472	2.1457	1.76649	1.7874	2.75899
													0.681758	1.3816	1.5865	1.79	1.7454	1.84																						0.907182	2.58599	3.32926	2.29103	1.90939	2.67438
													0.63945	1.07398	1.7361	1.97403	1.9	1.76716																						0.892705	2.53559	1.79837	2.35293	2.50493	1.67332
													0.9378	1.46087	1.5259	1.7066	1.79208	1.659																						0.652184	3.09713	2.78552	2.16223	3.17936	1.80168
																																								0.684365	1.86995	1.60613	2.21094	1.39081	2.55347
																																								1	1.672	1.67936	0.940472	1.79735	2.10615
