# Supplementary material for: AMPK acts as a molecular trigger to coordinate glutamatergic signals and adaptive behaviours during acute starvation
Source: eLife. 2016 Sep 19;5:e16349. doi: 10.7554/eLife.16349 (PMC5028190; doi:10.7554/eLife.16349)
Supplement: Figure 7—source data 1. — DOI: http://dx.doi.org/10.7554/eLife.16349.029 [file elife-16349-fig7-data1.xlsx]

## Sheet: Sheet1
Figure 7–Source data 1			Analysis of MGL-1 abundance in WT and aak-2 mutants
		Figure 7C-i										Figure 7C-i							Figure 7C-ii
		Genotype	WT(well-fed)	aak-2(well-fed)	WT(starved)	aak-2(starved)	aak-2 [Pttx-3::aak-2](starved)					Genotype	WT	aak-2	mgl-1(S234A)	aak-2;mgl-1(S234A)			Genotype	WT	aak-2	mgl-1(S234A)	aak-2;mgl-1(S234A)
		Average	1.0006	1.1989	0.279319	0.804156	0.335751					Average	59.2	38.2	49.5	42.7			Average	0.6	2.8	1.7	1.7
		n	16	16	16	16	16					n	10	10	10	10			n	10	10	10	10
Statics		Two way ANOVA with Bonferroni's Multiple Comparison Test		Summary (***P<0.0001)								One way ANOVA with Bonferroni's Multiple Comparison Test		Summary (*P<0.05, **P<0.001,***P<0.0001)					One way ANOVA with Bonferroni's Multiple Comparison Test		Summary (***P<0.0001)
		WT(well-fed) vs aak-2(well-fed)		ns								WT vs aak-2		***					WT vs aak-2		***
		WT(starved) vs aak-2(starved)		***								WT vs mgl-1(S234)		*					WT vs mgl-1(S234)		ns
		WT(starved) vs aak-2 [Pttx-3::aak-2](starved)		ns								WT vs aak-2;mgl-1(S234)		***					WT vs aak-2;mgl-1(S234)		ns
		aak-2 vs aak-2 [Pttx-3::aak-2](starved)		***								aak-2 vs mgl-1		**					aak-2 vs mgl-1		ns
												aak-2 vs aak-2;mgl-1(S234)		ns					aak-2 vs aak-2;mgl-1(S234)		ns
		Genotype	WT(well-fed)	aak-2(well-fed)	WT(starved)	aak-2(starved)	aak-2 [Pttx-3::aak-2](starved)					Genotype	WT	aak-2	mgl-1(S234A)	aak-2;mgl-1(S234A)			Genotype	WT	aak-2	mgl-1(S234A)	aak-2;mgl-1(S234A)
		Row data (Relative to WT average)	1.13133	1.2356	0.208649	0.611838	0.329581					Row data	59	32	56	57			Row data	0	3	2	1
			0.618649	0.91156	0.349594	0.778428	0.314964						66	46	44	32				1	2	2	3
			0.9515	1.23567	0.185643	0.665858	0.442497						52	44	49	34				0	4	1	1
			1.12406	0.947038	0.307301	0.618875	0.142408						54	34	41	46				2	4	3	2
			0.996665	1.21952	0.171737	0.536848	0.269988						58	38	52	55				1	2	1	3
			1.1525	1.39724	0.290069	0.668866	0.401753						61	31	48	49				1	1	2	1
			1.06776	1.55228	0.328904	0.969049	0.420859						63	47	51	37				1	2	1	2
			1.184	0.87607	0.160945	0.717555	0.467629						63	31	57	40				0	5	2	1
			0.732282	1.2559	0.399485	0.75265	0.289609						56	39	49	47				0	2	1	2
			1.04844	0.7953	0.133273	1.29428	0.579319						60	40	48	30				0	3	2	1
			1.12085	1.16213	0.210254	1.07968	0.380799
			0.66856	1.236	0.400514	0.928638	0.202772
			1.24747	1.22401	0.308417	0.721436	0.255662
			1.20594	1.70988	0.215079	0.409309	0.272757
			0.918409	1.37256	0.333725	0.970965	0.438791
			0.841183	1.05158	0.465512	1.14221	0.162631
