# Supplementary material for: AMPK acts as a molecular trigger to coordinate glutamatergic signals and adaptive behaviours during acute starvation
Source: eLife. 2016 Sep 19;5:e16349. doi: 10.7554/eLife.16349 (PMC5028190; doi:10.7554/eLife.16349)
Supplement: Figure 8—source data 1. — DOI: http://dx.doi.org/10.7554/eLife.16349.032 [file elife-16349-fig8-data1.xlsx]

## Sheet: Sheet1
Figure 8–Source data 1			glr-1 and mgl-1 over-expression data
		Figure 5-Supplemental Figure 1E									Figure 5-Supplemental Figure 1E
		Genotype	WT	aak-2	[Pnpr-9::glr-1]	[Pttx-3::mgl-1]	[Pnpr-9::glr-1][Pttx-3::mgl-1]				Genotype	WT	aak-2	[Pnpr-9::glr-1]	[Pttx-3::mgl-1]	[Pnpr-9::glr-1][Pttx-3::mgl-1]
		Average	53.0667	35.4	43.9333	42.0667	39.8				Average	0.538462	3.07692	1.69231	2.15385	2.92308
		n	15	15	15	15	15				n	15	15	15	15	15
Statics		One way ANOVA with Bonferroni's Multiple Comparison Test		Summary (*P<0.05, **P<001, ***P<0.0001)							One way ANOVA with Bonferroni's Multiple Comparison Test		Summary (**P<001, ***P<0.0001)
		WT vs [Pnpr-9::aak-2]		*							WT vs [Pnpr-9::aak-2]		**
		WT vs [Pttx-3::aak-2]		**							WT vs [Pttx-3::aak-2]		***
		WT vs [Pnpr-9::aak-2][Pttx-3::aak-2]		***							WT vs [Pnpr-9::aak-2][Pttx-3::aak-2]		***
		aak-2 vs [Pnpr-9::aak-2]		*							aak-2 vs [Pnpr-9::aak-2]		**
		aak-2 vs [Pttx-3::aak-2]		ns							aak-2 vs [Pttx-3::aak-2]		ns
		aak-2 vs [Pnpr-9::aak-2][Pttx-3::aak-2]		ns							aak-2 vs [Pnpr-9::aak-2][Pttx-3::aak-2]		ns
		Genotype	WT	aak-2	[Pnpr-9::glr-1]	[Pttx-3::mgl-1]	[Pnpr-9::glr-1][Pttx-3::mgl-1]				Genotype	WT	aak-2	[Pnpr-9::glr-1]	[Pttx-3::mgl-1]	[Pnpr-9::glr-1][Pttx-3::mgl-1]
		Row data	53	44	55	48	44				Row data	1	3	1	2	3
			64	31	42	38	41					1	5	2	3	3
			41	35	47	53	33					0	4	3	3	1
			59	21	47	44	42					0	2	1	3	2
			52	38	39	51	59					0	2	2	0	4
			62	27	50	32	38					1	2	2	2	4
			50	34	53	41	31					1	4	1	3	3
			47	39	44	39	37					0	3	0	1	2
			45	29	41	32	46					2	2	1	2	2
			63	52	40	43	52					0	4	3	2	3
			59	46	46	50	34					0	4	2	2	4
			60	31	43	44	41					0	3	1	2	5
			39	42	46	38	39					1	2	3	3	2
			55	29	30	37	22
			47	33	36	41	38
