# Supplementary material for: AMPK acts as a molecular trigger to coordinate glutamatergic signals and adaptive behaviours during acute starvation
Source: eLife. 2016 Sep 19;5:e16349. doi: 10.7554/eLife.16349 (PMC5028190; doi:10.7554/eLife.16349)
Supplement: Supplemenmtary file 1. — DOI: http://dx.doi.org/10.7554/eLife.16349.034 [file elife-16349-fig1.xlsx]

## Sheet: Sheet1
Supplementary file 1. Complete list of strains used in this study
Strain	Genotype
MR1832	rrEx1832 [Paak-2::aak-2::gfp + rol-6 (gf)]
MR1969	aak-2(ok524) X; rrEx1969 [Punc-119::aak-2 + Pmyo-2::gfp]
MR1970	aak-2(ok524) X; rrEx1970 [Punc-54::aak-2 + Punc-122::gfp]
MR1971	aak-2(ok524) X; rrEx1971 [Pche-2::aak-2 + Punc-122::dsred]
MR1972	aak-2(ok524) X; rrEx1972 [Ptph-1::aak-2 + unc-122::gfp ]
MR1973	aak-2(ok524) X; rrEx1973 [Pglr-1::aak-2+ Punc-122::gfp]
MR1974	aak-2(ok524) X; rrEx1974 [Ptdc-1::aak-2::gfp]
MR1975	aak-2(ok524) X; rrEx1975 [Pnpr-9::aak-2 + Punc-122::dsred]
MR1976	aak-2(ok524) X; rrEx1976 [Pttx-3::aak-2 + Pelt-2::gfp]
MR1977	aak-2(ok524) X; rrEx1975 [Pnpr-9::aak-2 + Punc-122::dsred]; rr1976Ex [Pttx-3::aak-2 + Pelt-2::gfp]
MR1978	aak-2(ok524) X; rrEx1975 [Pnpr-9::aak-2 + Punc-122::dsred]; rrEx1974 [Ptdc-1::aak-2::gfp]
MR1979	aak-2(ok524) X; rr1974Ex [Ptdc-1::aak-2::gfp]; rrEx1976 [Pttx-3::aak-2 + Pelt-2::gfp]
SRS281	pha-1(e2123) III; lite-1(ce314) X; sraEx281 [Pttx-3::chop-2(H134R)::TagRFP + pBX(pha-1(+))]
SRS278	pha-1(e2123) III; lite-1(ce314) X; sraEx278 [Pnpr-9::Arch::TagRFP + pBX(pha-1(+))]
MR2003	aak-2(ok524) X; pha-1(e2123) III; lite-1(ce314) X; sraEx281 [Pttx-3::chop-2(H134R)::TagRFP + pBX(pha-1(+))]
MR2004	aak-2(ok524) X; pha-1(e2123) III; lite-1(ce314) X; sraEx278 [Pnpr-9::Arch::TagRFP + pBX(pha-1(+))]
MR1980	rrEx1980 [Pnpr-9::eat-4(RNAi)]
MR1981	aak-2(ok524) X; rrEx1980 [Pnpr-9::eat-4(RNAi)]
CX8554	kyEx1489 [Pttx-3::G-CaMP + Punc-122::gfp]
MR1996	aak-2(ok524) X; kyEx1489 [Pttx-3::G-CaMP + Punc-122::gfp]
MR2007	mgl-1(tm1811) X; kyEx1489 [Pttx-3::G-CaMP + Punc-122::gfp]
MR1997	aak-2(ok524) X; mgl-1(tm1811) X; kyEx1489 [Pttx-3::G-CaMP + Punc-122::gfp]
MR1998	aak-2(ok524) X; kyEx1489 [Pttx-3::G-CaMP + Punc-122::gfp]; rrEx1976 [Pttx-3::aak-2 + Pelt-2::gfp]
TQ2183	lite-1(xu7) X; xuEx705 [Pnpr-9::GCaMP3.0 + Pnpr-9::DsRed2B]
MR1999	aak-2(ok524) X; lite-1(xu7) X; xuEx705 [Pnpr-9::GCaMP3.0 + Pnpr-9::DsRed2B]
MR2000	lite-1(xu7) X; xuEx705 [Pnpr-9::GCaMP3.0 + Pnpr-9::DsRed2B]; rrEx1980 [Pnpr-9::eat-4 (RNAi) + Punc-122::gfp]
MR2001	aak-2(ok524) X; lite-1(xu7) X; xuEx705 [Pnpr-9::GCaMP3.0 + Pnpr-9::DsRed2B]; rrEx1980 [Pnpr-9::eat-4 (RNAi) + Punc-122::gfp]
MR2002	aak-2(ok524) X; lite-1(xu7) X; xuEx705 [Pnpr-9::GCaMP3.0 + Pnpr-9::DsRed2B]; rrEx1975 [Pnpr-9::aak-2 + Punc-122:dsred]
MR2008	glr-1(n2461) III; lite-1(xu7) X; xuEx705 [Pnpr-9p::GCaMP3.0 + Pnpr-9::DsRed2B]
MR2009	aak-2 (ok524)X; glr-1(n2461) III; lite-1(xu7) X; xuEx705 [Pnpr-9p::GCaMP3.0 + Pnpr-9::DsRed2B]
nuIs24	nuIs24 [Pglr-1::glr-1::gfp]
MR1982	aak-2(ok524) X; nuIs24 [Pglr-1::glr-1::gfp]
MR1983	rrEx1983 [Pnpr-9::glr-1::gfp]
MR1984	aak-2(ok524) X; rrEx1983 [Pnpr-9::glr-1::gfp]
MR1985	aak-2(ok524) X; rrEx1983 [Pnpr-9::glr-1::gfp]; rrEx1975 [Pnpr-9::aak-2 + unc-122::dsred]
nuIs108	nuIs108 GLR-1(4KR)::GFP
MR1986	aak-2(ok524) X; nuIs108 GLR-1(4KR)::GFP
MR1987	aak-2(ok524) X; unc-11(e47) I; nuIs24 [Pglr-1::glr-1::gfp]
MR1988	unc-11(e47) I; nuIs24 [Pglr-1::glr-1::gfp]
MR1989	rrEx1989 [Pnpr-9::glr-1(S907A, S924A)::gfp]
MR1990	aak-2(ok524) X; rrEx1989 [Pnpr-9::glr-1(S907A, S924A)::gfp]
MR1991	eat-4 (ky5) III; rrEx1989 [Pnpr-9::glr-1(S907A, S924A)::gfp]
MR2014	eat-4 (ky5) III; rrEx1983 [Pnpr-9::glr-1::gfp]
MR1992	unc-11(e47) I; rrEx1989 [Pnpr-9::glr-1(S907A, S924A)::gfp]
MR1993	unc-11(e47) I; rrEx1983 [Pnpr-9::glr-1::gfp]
MR2005	rrEx2005 [Pmgl-1::mgl-1::gfp]; otIs133[Pttx-3::RFP + unc-4(+)]
MR2006	aak-2(ok524) X; rrEx2005 [Pmgl-1::mgl-1::gfp]; otIs133[Pttx-3::RFP + unc-4(+)])
MR2010	mgl-1 (S234A) X; rrEx2005 [Pmgl-1::mgl-1::gfp]; otIs133[Pttx-3::RFP + unc-4(+)])
MR2011	aak-2(ok524) X; rrEx2005 [Pmgl-1::mgl-1::gfp]; otIs133[Pttx-3::RFP + unc-4(+)]); rrEx1976 [Pttx-3::aak-2 + Pelt-2::gfp]
OH1098	otIs133[Pttx-3::RFP + unc-4(+)])
MR1994	mgl-1 (S234A)
MR1995	aak-2(ok524) X; mgl-1 (S234A)
TU3401	sid-1(pk3321) V; uIs69 V [pCFJ90 (Pmyo-2::mCherry) + Punc-119::sid-1]
MR2015	aak-2(ok524) X; sid-1(pk3321) V; uIs69 V [pCFJ90 (Pmyo-2::mCherry) + Punc-119::sid-1]
OH9625	otIs292 [Peat-4::mCherry + rol-6(su1006)]
MR2012	otIs292 [Peat-4::mCherry + rol-6(su1006)]; nuIs24 [Pglr-1::glr-1::gfp]
MR2013	aak-2(ok524) X; otIs292 [Peat-4::mCherry + rol-6(su1006)]; nuIs24 [Pglr-1::glr-1::gfp]
